# Supplementary material for: The Burden of Zoonoses in Kyrgyzstan: A Systematic Review
Source: PLoS Negl Trop Dis. 2016 Jul 7;10(7):e0004831. doi: 10.1371/journal.pntd.0004831 (PMC4936671; doi:10.1371/journal.pntd.0004831)
Supplement: S3 Supporting Information — (XLSX) [file pntd.0004831.s003.xlsx]

## Sheet: Data collection
	year:	1991	1992	1993	1994	1995	1996	1997	1998	1999	2000	2001	2002	2003	2004	2005	2006	2007	2008	2009	2010	2011	2012	2013	2014	2015	Source	Area	n	error margin
population x100.000 [FAO]			44.7704	45.0756	45.436	45.9214	46.5689	47.3476	48.1761	48.9366	49.5485	49.9829	50.2792	50.5087	50.7752	51.1547	51.6664	52.2894	53.0104	53.8031	54.6457	55.5383	56.4823	57.457	58.4362	59.3996	FAOstat
population x100.000 [WHO]																	50.82	51.31	51.97	52.65	53.34	54.03	54.74	55.48			WHO - http://apps.who.int/gho/data/node.country.country-KGZ
population x100.000 [National Statistical Committee of the Kyrgyz Republic]																								56.631		58.95	National Statistical Committee of the Kyrgyz Republic
life births		129536	128352	116795	110113	117340	108007	102050	104183	104068	96770	98138	101012	105490	109939	109839	120737	123251	127332	135494	146123	149612	154918	155520	161813		http://www.stat.kg/media/statisticsdynamic/05e502b0-d886-4d83-8911-cbf64957f550.XLS
disease	incidence/prevalence
Acute intestinal infections	cases/Kyrgyzstan/year	23776	22402	19937	9201	15676	15501	21268	18817	20416	53184	15549	14735	12516	12784	16941	20071	24939	27703	24745	26751	28506	33782	29045	30228		Official figures from the Department of State Sanitary and Epidemiological Supervision of the Ministry of Health of the Kyrgyz Republic	Nationwide
Acute intestinal infections	Incidence: cases/100 000 population		500.375	442.301	202.505	341.366	332.862	449.189	390.588	417.193	1073.37	311.086	293.064	247.799	251.776	331.172	388.473	476.942	522.596	459.918	489.535	513.267	598.099	505.508	517.282		calculated from Official figures from the Department of State Sanitary and Epidemiological Supervision of the Ministry of Health of the Kyrgyz Republic	Nationwide
Brucellosis	cases/Kyrgyzstan/year	652	982	1098	827	659	883	892	922	973	1219	1819	1771	2522	2222	2861	3840	4035	3834	3629	3977	4412	2296	1364	1088		Official figures from the Department of State Sanitary and Epidemiological Supervision of the Ministry of Health of the Kyrgyz Republic	Nationwide
Brucellosis	Incidence: cases/100 000 population		21.9341	24.3591	18.2014	14.3506	18.9612	18.8394	19.1381	19.8829	24.6022	36.3924	35.2233	49.932	43.7615	55.9284	74.323	77.1667	72.3254	67.4496	72.7779	79.4407	40.6499	23.7395	18.6186		calculated from Official figures from the Department of State Sanitary and Epidemiological Supervision of the Ministry of Health of the Kyrgyz Republic	Nationwide
Brucellosis	Incidence: cases/100 000 population												80														Kozukeev, 2006	Kadamjay
Brucellosis	Incidence: cases/100 000 population												106														Kozukeev, 2006	Leylek
Brucellosis	true (sero)prevalence (ELISA, Huddleson)																0.07										Dürr, 2013; Bonfoh, 2012	Naryn, Chuy and Osh oblast	1774	4-9%
Anthrax	cases/Kyrgyzstan/year	5	12	1	16	21	-	73	18	32	2	4	8	20	31	41	17	23	46	11	28	12	6	16	5		Official figures from the Department of State Sanitary and Epidemiological Supervision of the Ministry of Health of the Kyrgyz Republic	Nationwide
Anthrax	Incidence: cases/100 000 population		0.268034	0.022185	0.352144	0.457303	-	1.54179	0.373629	0.653907	0.0403645	0.0800274	0.159112	0.395971	0.610534	0.80149	0.329034	0.43986	0.867754	0.204449	0.512392	0.216067	0.106228	0.278469	0.0855634		calculated from Official figures from the Department of State Sanitary and Epidemiological Supervision of the Ministry of Health of the Kyrgyz Republic	Nationwide
Echinococcosis -combined	cases/Kyrgyzstan/year		266	235	220	313	319	442	661	573	566	477	470	487	461	611	654	520	813	813	785	926	930	1049	1185		Official figures from the Department of State Sanitary and Epidemiological Supervision of the Ministry of Health of the Kyrgyz Republic	Nationwide
Echinococcosis -combined	Incidence: cases/100 000 population		5.94143	5.21346	4.84198	6.81599	6.85007	9.33521	13.7205	11.709	11.4232	9.54326	9.3478	9.6419	9.07924	11.9442	12.6581	9.94465	15.3366	15.1107	14.3653	16.6732	16.4653	18.2571	20.2785		calculated from Official figures from the Department of State Sanitary and Epidemiological Supervision of the Ministry of Health of the Kyrgyz Republic	Nationwide
Echinococcosis -combined	Incidence: cases/100 000 population																							18.4	20.3		Promedmail 20150225.3191719	Nationwide
CE	cases/Kyrgyzstan/year																	669						901			Raimkylov, 2015	Nationwide
CE	Incidence: cases/100 000 population																	12.7942						15.6813			Raimkylov, 2015	Nationwide
AE	Incidence: cases/100 000 population																							58			Raimkylov, 2015	Osh oblast - Alay valley
AE	cases/Kyrgyzstan/year																	27						148			Raimkylov, 2015	Nationwide
AE	Incidence: cases/100 000 population per year																	0.516357						2.57584			calculated from Raimkylov and Kuttubaev, 2015	Nationwide
AE	cases/Kyrgyzstan/year						1	2	2	2	0	0	1	3	13	20	26	32	35	30	60	64					Usubalieva, 2013	Nationwide
AE	Incidence: cases/100 000 population						0.0214736	0.0422408	0.0415144	0.0408692	0	0	0.0198889	0.0593957	0.256031	0.390971	0.503228	0.611979	0.660248	0.557589	1.09798	1.15236					calculated from Usubalieva,2013	Nationwide
AE	prevalence (ultrasound, followed by PCR)																						0.066				Bebezov unpublished manuscript	Osh oblast - Alay valley	1617
Toxoplasmosis	incidence of seroconverted births/year																		173								Minbaeva, 2008	Urban/rural population	1960	136-216
Rabies	cases/Kyrgyzstan/year																					2	1	1	1	1	Official figures from the Department of State Sanitary and Epidemiological Supervision of the Ministry of Health of the Kyrgyz Republic	Nationwide
Rabies	Incidence: cases/100 000 population																					0.0360112	0.0177047	0.0174043	0.0171127	0.0168351	calculated from Official figures from the Department of State Sanitary and Epidemiological Supervision of the Ministry of Health of the Kyrgyz Republic	Nationwide
Rabies	reported case																		1							2	Promedmail 20081219.4001, 20151208.3846754	Nationwide
